# Supplementary material for: A prevalence of Arthropterygius (Ichthyosauria: Ophthalmosauridae) in the Late Jurassic—earliest Cretaceous of the Boreal Realm
Source: PeerJ. 2019 Apr 29;7:e6799. doi: 10.7717/peerj.6799 (PMC6497043; doi:10.7717/peerj.6799)
Supplement: Supplemental Information 2 — The matrix is compiled in Mesquite v3.5. [file peerj-07-6799-s002.nex]

#NEXUS
[written Thu Feb 07 19:40:41 MSK 2019 by Mesquite  version 3.5 (build 888) at DESKTOP-N6S0HL5/192.168.0.104]

BEGIN TAXA;
	TITLE Taxa;
	DIMENSIONS NTAX=34;
	TAXLABELS
		Temnodontosaurus_spp. Ichthyosaurus_communis Hauffiopteryx_typicus Stenopterygius_quadriscissus Chacaicosaurus_cayi Stenopterygius_aaleniensis Ophthalmosaurus_icenicus Ophthalmosaurus_natans Mollesaurus_periallus Acamptonectes_densus Leninia_stellans Arthropterygius_chrisorum Arthropterygius_chrisorum_PMO Janusaurus_lundi Palvennia_hoybergeti Arthropterygius_volgensis Grendelius_alekseevi Grendelius_mordax Caypullisaurus_bonapartei Aegirosaurus_leptospondylus Undorosaurus_gorodischensis Undorosaurus_nessovi Nannopterygius_enthekiodon Parophthalmosaurus_saveljeviensis Gengasaurus_nicosiai Sveltonectes_insolitus Plutoniosaurus_bedengensis Maiaspondylus_lindoei Platypterygius_australis Platypterygius_hercynicus Platypterygius_americanus Sisteronia_seeleyi Platypterygius_platydactylus Athabascasaurus_bitumineus 
	;

END;


BEGIN CHARACTERS;
	TITLE  'Matrix in file "mbank_X25432_8-26-2018_1629.nex"';
	DIMENSIONS  NCHAR=112;
	FORMAT DATATYPE = STANDARD GAP = - MISSING = ? SYMBOLS = "  0 1 2 3";
	CHARSTATELABELS 
		1 Crown_striation /  present reduced,
		2 Base_enamel /  no yes,
		3 Root_section /  rounded quadrangular,
		4 Plicidentine /  vertical_grooves_present_basal_to_the_crown absent,
		5 Deep_grooves_on_root /  Yes No,
		6 Tooth_size_relative_to_the_skull_length /  normal small,
		7 Pmx_supranarialis_pr /  Present Absent,
		8 Pmx_Subnarial_process /  Ends_anterior_to_posterior_end_of_naris Reaches_posterior_end_of_naris,
		9 Pt_Process_postpal._pterygo /  Absent Present,
		10 Mx_ant._process /  long State_1,
		11 Mx_nares /  Contact short,
		12 Na_narialis_process /  Absent Present,
		13 'Naso-maxillary pillar' /  absent present,
		14 Nasal_lateral_wing /  poorly_pronounced_or_absent well_pronounced,
		15 Prf_narialis_process /  Absent Present,
		16 prefrontal_dorsomedial_exposure /  no 'present as wide "lip"',
		17 'La-Prf suture' /  Smooth Strongly_interdigitating,
		18 'Lacrimal/nares' /  present_as_shallov_notch present_as_deep_notch absent,
		19 Jugal_ant._margin /  between_Mx_&_Lac Fan_covers_Mx,
		20 Jugal_ant._margin_II /  ends_before_an._margin_lacrimal reaches_it_or_ends_anterior_to_it,
		21 'Jug/Pm contact' /  No Yes,
		22 Jugal_poster_margin /  articulates_with_the_postorbital_and_quadratojugal excluded_from_the_quadratojugal_by_the_postorbital,
		23 Jugal_postorbilal_portion /  gracile expanded,
		24 Pineal_foramen /  btween_parietals_and_frontals between_frontals,
		25 Frontal_pr._temporalis /  No Yes,
		26 nasal_posterior_process_overlapping_postfrontal /  no yes,
		27 'ST-PO contact' /  absent present,
		28 'PF-PO contact' /  Short Broad,
		29 'Ant. parietal-ST contact' /  Absent Present,
		30 Pa_Sagittal_eminence /  Present Absent,
		31 Parietal_supretemporal_process /  moderate_or_slender robust,
		32 'ST-Stapes contact' /  No Touches_Stapes,
		33 'Sq pres/abs' /  pres abs,
		34 Sq_shape /  Squared Triangular,
		35 Qj_exposure /  Large Small_covered Extremely_reduced_unseen_in_lateral_view,
		36 Q_occipital_lamella /  pronounced reduced,
		37 Quadrate_supratemporal_groove /  no yes,
		38 Basipterygoid_processes /  barely_protruding large_wings,
		39 bspter_proc_2 /  anterolaterally_directed laterally_or_posterolaterally_directed,
		40 icf_foramen_location /  center_of_ventral_part posterior_half_of_ventral_side posteriorly,
		41 bocc_facet /  posteriorly_or_posterodorsally nearly_dorsally_and_ocupying_comparable_space_to_dors_plat,
		42 Bo_extracondylar_area /  Wide Reduced Extremely_reduced,
		43 bocc_width_to_height /  nearly_equal wider,
		44 Bo_peg /  Present Absent,
		45 Bo_ventral_notch /  Yes No,
		46 Bo_opisthotic_facets /  pronounced shifted_dorsally,
		47 Boss_facets_for_st_and_op /  exposed_laterally shifted_anteriorly,
		48 exocc /  columnar squat,
		49 Prootic_labirinth_impression /  V T,
		50 Paraoccip_opistho_shape /  'No, stout' 'Yes, elongated and slender',
		51 stapedial_shaft_curvature /  yes no,
		52 Stapedial_shaft_in_adults /  Moderate Slender_and_gracile_in_posterior_aspect extremely_thick,
		53 Stapes_proportions /  mediolater._long short,
		54 Stapes_head_size /  Small Large,
		55 Supraoccipital_shape /  divergent parallel,
		56 suprocc_pedicles /  slender_anteroposteriorly_compressed massive,
		57 articular_shape /  'isometric-trapezoid' 'parallelogram-like',
		58 pointed_snout /  yes no,
		59 symph_1 /  splenial_contributes_to_symph_more_than_dentary dentary_more,
		60 symph_2 /  State_0 State_1,
		61 Angular_lateral_exposure /  Small Extensive,
		62 Scleral_plates /  thin_plates thickened_peripheral_portion,
		63 'Atlas-axis keel' /  no yes,
		64 'Atlas-axis lateral suture' /  present State_1,
		65 Anterior_caudals_height /  3.5 4,
		66 Fluke_centra_lat._compress. /  Laterally_compressed Rounded,
		67 'A-A neural' /  fused not_fused,
		68 Apical_chevrons /  Present Lost,
		69 Coracoid_shape_in_adults /  Round Anteropoteriorly_elongated,
		70 Anterior_process_coracoid /  no yes,
		71 CO_anterior_notch /  Present Reduced_or_absent,
		72 Coracoid_medial_facet /  lenticular thickened,
		73 Sc_glenoid /  Extensive Reduced,
		74 Sc_acromion /  Absent Present,
		75 scapular_shaft /  compressed thick,
		76 interclavicle_pms /  slender spatulate,
		77 interclavicle_knob /  absent present,
		78 clavicle /  'plate-like normal' massive 'rod-like',
		79 'Plate-like dorsal troch' /  No Yes,
		80 Hu_DPC /  Absent Present_triangular Present_enormous,
		81 'Hu prox/distal ends' /  distal_wider equal_or_prox_wider,
		82 Hu_AAE /  Absent Present present_with_assoc_facet,
		83 Post_delfected_Ul_facet /  no yes,
		84 'fU/fR width ratio' /  ~1 '<0,85',
		85 Shape_aae /  no rounded lunate,
		86 'Hu/it contact' /  Absent Present,
		87 PAE /  Absent Present Present_and_facet,
		88 Ulna_post._edge /  Round_and_not_tapering tapering_and_concave,
		89 Pisiform /  Absent Present,
		90 Notching_anterior_edge_forefin /  Notched Straight,
		91 Preaxial_access._digits /  Absent One 2,
		92 Postaxial_access._digits /  No One_digit Two_digits,
		93 'Longi/Lati' /  Longipinnate Latipinnate,
		94 'Intermedium/dc contact' /  '3,4' 3 '2,3 / 2,3,4',
		95 Flat_prox._elements /  Flat Thick,
		96 Tightly_packed_rectangular_phalanges /  no yes,
		97 Digital_bifurcation /  Absent Present,
		98 'Is-Pu fusion' /  Absent Fused_foramina Fused_no_foramina,
		99 Is_shape /  'Plate-like' 'Rod-like',
		100 Fe_trochanters /  Absent Present both_well_pronounced,
		101 Wide_distal_femur_blade /  Yes No,
		102 'Fe/Im contact' /  no yes,
		103 Fe_AAE_facet /  no yes,
		104 Fe_pae_facet /  no yes,
		105 Hindfin_notches /  Yes No,
		106 Postaxial_digits_hindfin /  Absent Present,
		107 ST1,
		108 P1,
		109 Q1,
		110 Q2,
		111 cor_1,
		112 aae_1 ; 
	MATRIX
	Temnodontosaurus_spp.              0000000000100000000000100?0100100101000000100100?0000000?1010?00000001000000?00000000000000000000000000000000000
	Ichthyosaurus_communis             000000{0 1}001100000?000000100100000{0 1}111000100100000001000000011000000000100{0 1}000000110000000{0 1}10110011000000000000000
	Hauffiopteryx_typicus              1????100?10000?000?00000001000000111???10000???0??1?01???0??00?00???01000000??0?00000000000000?000000000000011?0
	Stenopterygius_quadriscissus       1001110011100000000000000000000?011100010010{0 1}0000010010000110000111111001100000100000000100{0 1}000{0 1}1100000000000000
	Chacaicosaurus_cayi                11?????????00?????????????????????????0??0001?0??????????0????0???????????????01?0??0000100000100??0???????????0
	Stenopterygius_aaleniensis         1??11110?1000000001001000011010?0111????????????????????????00??0???11000100000?000?0000100?001???????????01??00
	Ophthalmosaurus_icenicus           0101111011110110101000000001010101100{0 1}0001010001010001110011100{0 1}101101000100001112101001111110100101000010000011
	Ophthalmosaurus_natans             10?1111?11110100?010000000010?010110?????10?00???10001110?1010010?0?0100110000?112101001?11?10?00?????????00?011
	Mollesaurus_periallus              1??1??????1???00101??00?????????0{0 1}1??100?1?10101?00001??0????0000????????????????????????????????????????????0??
	Acamptonectes_densus               1??111?????101???????????????1?????10101010110010101010011001?1100?10100010???1{1 2}1210?0011?{1 2}????0????????????0011
	Leninia_stellans                   ???????0?????0010110001000?011010011?????11?000???0011??????10????????????????????????????????????????????10?0??
	Arthropterygius_chrisorum          ?????1??????01?0?????10?????0?0?????00021201111??????1??0???1?01{0 1}1?1010001000111121110{0 1}0111?1010?2011000??1?1122
	Arthropterygius_chrisorum_PMO      0101101?1??001?000???10000?0010???100002?20?1110?0010111000?1001???10100010??11112111000111?1010??????????111122
	Janusaurus_lundi                   110111???01?01100010110??0?00100??1??0021201111??00101??00??10010???010001000111121110{0 1}0111?1010?2011000???1?121
	Palvennia_hoybergeti               01011010111?011000???1000000010?01100002120111101001011100011001?????????10??111121110{0 1}0111?1010??????????1101?1
	Arthropterygius_volgensis          ????????????????????????????010????100021????????0??????0???????01??0100?10001?????????????????????11000???1012?
	Grendelius_alekseevi               01111000?01?0000111????????????????1010102011001??0201???1??1?010???01010111101111001120112001001???????????0010
	Grendelius_mordax                  01111000?01{0 1}000011111011?011????????010102011001??0??1???10110??????0?0???????1111001110111001110?????????0????0
	Caypullisaurus_bonapartei          ??????0??0110001111{0 1}?01?1?1?????000??????????????????????1??1??10???010111000?111100111011{1 2}10111021110??11?????0
	Aegirosaurus_leptospondylus        00011010?11100?0?010000010{0 1}0??0??11??????????????????????0??10?????????????0001?11001100111110?1021?100?1100???0
	Undorosaurus_gorodischensis        01111011?00100000211001???01001?011111010101{0 1}000?00001100011100101??010111011211121020?01110021{0 1}000100{0 1}011000011
	Undorosaurus_nessovi               011?10?????????????????????????????111110?????????0001??11??1?0?01??010?110???1112102010111002110???????????00?1
	Nannopterygius_enthekiodon         1???11???????0????????0?????????????????????????????????????1???0???110?110??01111?0?0???1?????????010101?????0?
	Parophthalmosaurus_saveljeviensis  11111100?111001100?1110100{0 1}0011?012100011211100??010011100??100001??11001100101212102001111?021{0 1}011010101?010001
	Gengasaurus_nicosiai               ???????????????????????????????????1000??2????0000?00?1100??100??????????10?10?1121?1001111?????????????????00?1
	Sveltonectes_insolitus             1011111??1111?110?10010?11?1010????1?00102111000?????1??0???1???00?1110111000012110020{0 1}??1111?110211100011?10000
	Plutoniosaurus_bedengensis         0??11011?10??0???11??0?111??000????1100101010000?00211??1?011?11????001101100011120020?0112202110??????????00001
	Maiaspondylus_lindoei              ???1??10?1????????100????????????????10?????????????????????????????00????????1?12101010112202110??21100???????2
	Platypterygius_australis           011110000001100102110011110100101?01010102011?00100011110101111101110001011?0?12120020{1 2}0112202110212101011000001
	Platypterygius_hercynicus          011110???????00???1??011110?01??0{0 1}110????21?11?0?000?11101?1?111?1?1000?011?0?1212002020112101110??211001??00001
	Platypterygius_americanus          1??1?000?001100102?1001???01????1?0??????????????????????011111101?1????011??012110020201???0211???21001??0????0
	Sisteronia_seeleyi                 01111??????????????????????????????100110211?1???0021110????????0????????11????{1 2}?201?02?????????????????????00?1
	Platypterygius_platydactylus       ????????????????????0?1????????????10111020?1?0???0011??01??1?1101??001?111????{1 2}1200?010112202110???????????00?{0 1}
	Athabascasaurus_bitumineus         10?11110?00?10?0021?0??10101?1000001?????1???000?000?1?1????10?10?1???????0??0???????????????????212??????10????

;

END;
BEGIN ASSUMPTIONS;
	TYPESET * UNTITLED   =  unord:  1- 41 43- 97 99- 112, ord:  42 98;

END;

BEGIN MESQUITECHARMODELS;
	ProbModelSet * UNTITLED   =  'Mk1 (est.)':  1- 112;
END;

Begin MESQUITE;
		MESQUITESCRIPTVERSION 2;
		TITLE AUTO;
		tell ProjectCoordinator;
		timeSaved 1549557642078;
		getEmployee #mesquite.minimal.ManageTaxa.ManageTaxa;
		tell It;
			setID 0 4444536175602907748;
			tell It;
				setDefaultOrder  0 1 97 2 4 38 3 105 30 31 37 6 12 79 81 15 57 58 8 9 78 55 51 53 43 13 56 48 106 10 39 67 32 33;
				attachments ;
			endTell;
		endTell;
		getEmployee #mesquite.charMatrices.ManageCharacters.ManageCharacters;
		tell It;
			setID 0 8195619463141173495;
			tell It;
				setDefaultOrder  138 246 1 3 215 5 9 171 6 31 8 7 12 14 10 16 170 18 131 160 153 21 22 24 16 166 18 160 157 14 31 147 32 19 24 154 38 122 39 41 42 26 45 27 216 165 48 49 50 207 52 173 53 28 159 57 58 60 61 62 32 69 67 63 34 35 224 39 146 95 147 74 42 43 77 78 79 80 45 46 50 53 209 122 90 55 134 195 54 63 67 64 68 98 69 70 71 72 74 75 120 80 213 122 82 83 106 107 109 110 112 113;
				attachments ;
			endTell;
			mqVersion 350;
			checksumv 0 3 676152329 null  getNumChars 112 numChars 112 getNumTaxa 34 numTaxa 34   short true   bits 2305843009213693959   states 7   sumSquaresStatesOnly 7096.0 sumSquares -1.7063238268181335E20 longCompressibleToShort false usingShortMatrix true   NumFiles 1 NumMatrices 1;
			mqVersion;
		endTell;
		getWindow;
		tell It;
			suppress;
			setResourcesState false false 161;
			setPopoutState 400;
			setExplanationSize 0;
			setAnnotationSize 0;
			setFontIncAnnot 0;
			setFontIncExp 0;
			setSize 1920 940;
			setLocation -9 0;
			setFont SanSerif;
			setFontSize 10;
			getToolPalette;
			tell It;
			endTell;
			desuppress;
		endTell;
		getEmployee  #mesquite.charMatrices.BasicDataWindowCoord.BasicDataWindowCoord;
		tell It;
			showDataWindow #8195619463141173495 #mesquite.charMatrices.BasicDataWindowMaker.BasicDataWindowMaker;
			tell It;
				getWindow;
				tell It;
					getTable;
					tell It;
						rowNamesWidth 187;
					endTell;
					setExplanationSize 30;
					setAnnotationSize 40;
					setFontIncAnnot 0;
					setFontIncExp 0;
					setSize 1759 848;
					setLocation -9 0;
					setFont Arial_Unicode_MS;
					setFontSize 10;
					getToolPalette;
					tell It;
						setTool mesquite.charMatrices.BasicDataWindowMaker.BasicDataWindow.ibeam;
					endTell;
					setActive;
					setTool mesquite.charMatrices.BasicDataWindowMaker.BasicDataWindow.ibeam;
					colorCells  #mesquite.charMatrices.ColorCells.ColorCells;
				tell It;
					setColor White;
					removeColor off;
				endTell;
					colorRowNames  #mesquite.charMatrices.TaxonGroupColor.TaxonGroupColor;
					colorColumnNames  #mesquite.charMatrices.CharGroupColor.CharGroupColor;
					colorText  #mesquite.charMatrices.NoColor.NoColor;
					setBackground White;
					toggleShowNames off;
					toggleShowTaxonNames on;
					toggleTight off;
					toggleThinRows off;
					toggleShowChanges on;
					toggleSeparateLines off;
					toggleShowStates on;
					toggleAutoWCharNames on;
					toggleAutoTaxonNames on;
					toggleShowDefaultCharNames off;
					toggleConstrainCW on;
					setColumnWidth 16;
					toggleBirdsEye off;
					toggleShowPaleGrid off;
					toggleShowPaleCellColors off;
					toggleShowPaleExcluded off;
					togglePaleInapplicable on;
					toggleShowBoldCellText off;
					toggleAllowAutosize on;
					toggleColorsPanel off;
					toggleDiagonal on;
					setDiagonalHeight 80;
					toggleLinkedScrolling on;
					toggleScrollLinkedTables off;
					getInfoPanel;
					tell It;
						btspOpen true;
						apOpen true;
						fpOpen true;
					endTell;
					toggleInfoPanel on;
				endTell;
				showWindow;
				getEmployee #mesquite.charMatrices.AlterData.AlterData;
				tell It;
					toggleBySubmenus off;
				endTell;
				getEmployee #mesquite.charMatrices.ColorByState.ColorByState;
				tell It;
					setStateLimit 9;
					toggleUniformMaximum on;
				endTell;
				getEmployee #mesquite.categ.StateNamesStrip.StateNamesStrip;
				tell It;
					showStrip off;
				endTell;
				getEmployee #mesquite.charMatrices.AnnotPanel.AnnotPanel;
				tell It;
					togglePanel off;
				endTell;
				getEmployee #mesquite.charMatrices.CharReferenceStrip.CharReferenceStrip;
				tell It;
					showStrip off;
				endTell;
				getEmployee #mesquite.charMatrices.QuickKeySelector.QuickKeySelector;
				tell It;
					autotabOff;
				endTell;
				getEmployee #mesquite.charMatrices.SelSummaryStrip.SelSummaryStrip;
				tell It;
					showStrip off;
				endTell;
				getEmployee #mesquite.categ.SmallStateNamesEditor.SmallStateNamesEditor;
				tell It;
					panelOpen true;
				endTell;
			endTell;
		endTell;
		endTell;
end;
